# Supplementary material for: Redundancy of p75NTR neurotrophin receptor function in development, growth and fertility in the rat
Source: Transgenic Res. 2024 Jul 9;33(4):255–66. doi: 10.1007/s11248-024-00395-9 (PMC11319401; doi:10.1007/s11248-024-00395-9)
Supplement: Supplementary file 2 — Supplementary file2 (XLSX 16 KB) [file 11248_2024_395_MOESM2_ESM.xlsx]

## Sheet: Body and organ weights
Supplementary Table S2. Whole and normalised organ weight of P75NTR KO and cKO rats.
		Weight (g)
Genotype	Age	Whole rat	Brain	Heart	Kidney	Liver	Lung
cKO	97 weeks	504	2.05	1.31	1.37	14.4	0.68
cKO	97 weeks	462	2.16	1.39	1.55	16.09	0.67
cKO	97 weeks	494	2.06	1.67	1.49	17.1	0.7
KO	78 weeks	404	2.22	1.1	1.03	11.68	0.77
KO	78 weeks	422	2.32	1.17	1.1	11	0.65
KO	78 weeks	360	2.28	1.14	1.08	11.58	0.8
		Mean
	cKO	486.667	2.09	1.45667	1.47	15.8633	0.683333
	KO	395.333	2.27333	1.13667	1.07	11.42	0.74
		SD
	cKO	21.9393	0.0608276	0.189033	0.0916515	1.3642	0.0152753
	KO	31.8957	0.0503322	0.0351188	0.0360555	0.367151	0.0793725
		Organ weight normalised to whole body weight
Genotype	Age	Brain	Heart	Kidney	Liver	Lung
cKO	97 weeks	0.00406746	0.00259921	0.00271825	0.0285714	0.00134921
cKO	97 weeks	0.00467532	0.00300866	0.00335498	0.0348268	0.00145022
cKO	97 weeks	0.00417004	0.00338057	0.00301619	0.0346154	0.001417
KO	78 weeks	0.00549505	0.00272277	0.0025495	0.0289109	0.00190594
KO	78 weeks	0.00549763	0.00277251	0.00260664	0.0260664	0.00154028
KO	78 weeks	0.00633333	0.00316667	0.003	0.0321667	0.00222222
		Mean
	cKO	0.00430428	0.00299614	0.00302981	0.0326712	0.00140548
	KO	0.00577534	0.00288732	0.00271871	0.029048	0.00188948
		SD
	cKO	0.000325406	0.000390831	0.00031858	0.0035521	5.14824e-05
	KO	0.00048324	0.000243199	0.00024527	0.00305247	0.000341267
		t-Test
		0.0119353	0.703163	0.251247	0.251315	0.0720569

## Sheet: t-test, equal variances
t-Test: Two-Sample Assuming Equal Variances
	Variable 1	Variable 2
Mean	0.00430428	0.00577534
Variance	1.05889e-07	2.33521e-07
Observations	3	3
Pooled Variance	1.69705e-07
Hypothesized Mean Difference	0
df	4
t Stat	-4.3735
P(T<=t) one-tail	0.00596767
t Critical one-tail	2.13185
P(T<=t) two-tail	0.0119353
t Critical two-tail	2.77645

## Sheet: t-test unequal variances
t-Test: Two-Sample Assuming Unequal Variances
	Variable 1	Variable 2
Mean	0.00430428	0.00577534
Variance	1.05889e-07	2.33521e-07
Observations	3	3
Hypothesized Mean Difference	0
df	4
t Stat	-4.3735
P(T<=t) one-tail	0.00596767
t Critical one-tail	2.13185
P(T<=t) two-tail	0.0119353
t Critical two-tail	2.77645
